# Supplementary material for: Instructors’ Views on and Experiences with Last Aid Courses as a Means for Public Palliative Care Education—A Longitudinal Mixed-Methods Study
Source: Int J Environ Res Public Health. 2025 Jul 15;22(7):1117. doi: 10.3390/ijerph22071117 (PMC12294638; doi:10.3390/ijerph22071117)
Supplement: Supplementary file 1 [file ijerph-22-01117-s001.zip]

Archive with 1 entries (1 files):
- ijerph-3678610-supplementary.pdf
